# Supplementary material for: Associations Between Isometric Mid-Thigh Pull Peak Force and Functional and Cardiorespiratory Variables in Independent Older Women
Source: J Clin Med. 2026 May 17;15(10):3858. doi: 10.3390/jcm15103858 (PMC13207343; doi:10.3390/jcm15103858)
Supplement: Supplementary file 1 [file jcm-15-03858-s001.zip]

Archive with 1 entries (1 files):
- jcm-4296761-supplementary.pdf
